# Supplementary material for: Sense of Agency and Skills Learning in Virtual-Mediated Environment: A Systematic Review
Source: Brain Sci. 2024 Mar 31;14(4):350. doi: 10.3390/brainsci14040350 (PMC11048251; doi:10.3390/brainsci14040350)
Supplement: Supplementary file 1 [file brainsci-14-00350-s001.zip]

Archive with 1 entries (1 files):
- brainsci-2905255-supplementary.pdf
